# Supplementary material for: The CRISPR/Cas9 Minipig—A Transgenic Minipig to Produce Specific Mutations in Designated Tissues
Source: Cancers (Basel). 2021 Jun 16;13(12):3024. doi: 10.3390/cancers13123024 (PMC8234985; doi:10.3390/cancers13123024)
Supplement: Supplementary file 1 [file cancers-13-03024-s001.zip]

Archive with 1 entries (1 files):
- cancers-1240717-supplementary.pdf
